# Supplementary material for: A Low-Cost Digital Colorimetry Setup to Investigate the Relationship between Water Color and Its Chemical Composition
Source: Sensors (Basel). 2021 Oct 9;21(20):6699. doi: 10.3390/s21206699 (PMC8541544; doi:10.3390/s21206699)
Supplement: Supplementary file 1 [file sensors-21-06699-s001.zip]

Archive with 1 entries (1 files):
- sensors-1357949-supplementary.pdf
